# Supplementary material for: Reverse transcription progression and genome length regulate HIV-1 core elasticity and disassembly
Source: PLoS Pathog. 2025 Jun 12;21(6):e1013269. doi: 10.1371/journal.ppat.1013269 (PMC12184991; doi:10.1371/journal.ppat.1013269)
Supplement: S1 Data — (XLSX) [file ppat.1013269.s001.xlsx]

## Sheet: Figure 1A
	WT	Reverse Transcription Time	Broken	Intact	Total	Percent
		Before RT	6	31	42	14.2857
		30 min	4	16	20	20
		60 min	8	15	23	34.7826
		120 min	12	14	26	46.1538
		180 min	15	9	24	62.5
		240 min	18	7	25	72
	E478Q	Reverse Transcription Time	Broken	Intact	Total	Percent
		Before RT	4	13	17	23.5294
		240 min	3	9	12	25

## Sheet: Figure 1B
A: Compressed	0 min				30 min				60 min				120 min				180 min				240 min
B: Recovery	A	B		A	B		A	B		A	B		A	B		A	B
	29.4342	80.7175		9.97675	49.5262		26.996	101.981		12.1918	84.0588		25.5788	92.2008		21.8135	54.4557
	22.9003	84.1642		7.25604	91.224		7.60058	76.2793		33.6221	92.759		78.4715	110.887		60.7532	95.293
	15.2027	99.8633		21.1318	90.1502		23.4974	66.7741		52.947	100.745		65.6594	93.3817		31.5356	61.0165
	21.516	91.7872		18.292	76.7985		52.2608	91.8276		16.3479	78.6613		42.5891	93.5286		38.4832	88.5204
	30.9962	82.0051		40.5009	94.8053		34.8151	77.8159		42.1691	84.7379		23.4892	53.2664		3.08764	77.1094
	39.2219	97.2306		35.911	81.3359		20.1092	90.635		35.8015	84.5712		18.0413	86.7754		55.0289	90.2079
	31.1237	87.8063		38.7086	95.4633		60.6331	95.7725		44.4884	83.0116		13.5848	72.1217		43.2064	98.1065
	57.4469	98.4079		77.9466	105.504		44.8064	92.9637		17.9309	75.6208		42.8137	109.114		79.1806	54.9936
	29.0985	95.7689		44.797	100.048		67.6771	97.3096		24.1784	94.4077		56.4979	96.7613		60.0351	72.4231
	28.2921	85.095		40.4984	88.7713		66.563	95.6352		32.1343	101.554		58.6804	92.6083		34.8365	72.7063
	32.7092	91.8937		20.4705	100.974		47.3186	94.2227		20.48	92.8507		45.1703	91.039		41.1592	84.6323
	49.9659	93.9069		12.8686	104.705		40.7744	101.82		33.4853	89.0205		70.4524	88.2882		19.6729	50.4721
	11.4848	80.8826		31.0046	81.4675		55.0599	85.0044		48.8403	79.5108		72.6795	79.3294		58.1285	96.4061
	71.4109	85.8785		32.8312	95.2064		34.9003	84.1182		38.1125	82.7556		49.3884	95.7455		86.0224	105.64
	22.8947	92.1116		40.4991	114.48		26.5581	83.808		44.1665	59.8443		67.2903	101.135		25.8718	59.1703
	5.70702	85.2124		34.9797	99.25		62.456	96.3318		62.7485	96.1911		6.84102	20.2397		61.6405	109.289
	36.9227	88.4928		37.8823	49.3766		51.5191	67.2866		41.903	82.7858		70.8862	84.8004		54.7613	100.167
	63.1945	107.405		65.5931	97.0084		43.1601	97.3161		60.5639	91.5373		31.7241	81.1999		3.81636	95.4751
	25.821	86.8395		17.2328	87.343		17.7265	81.683		72.6151	83.4269		39.6605	94.9461		58.8632	88.8513
	60.3245	93.6963		63.9793	83.8019		60.2829	100.564		12.7899	75.929		61.7161	94.75		66.4633	84.7212
	35.9912	107.434					46.9782	91.2122		67.5148	84.9411		20.74	96.9311		78.2238	92.7842
	33.36	91.0587					43.6599	98.7882		68.6773	88.2936		68.9372	102.627		36.7004	81.9629
	33.8352	86.1554					35.9054	95.9343		40.1168	74.2221		31.129	90.619		71.3677	68.7223
	24.75	89								6.98982	80.964		62.9693	97.3266		11.5561	71.0044
	52.8192	97.2762								19.0533	84.7422					75.9612	75.2692
	52.5995	103.906								30.8397	81.6274
	28.5615	95.8745
	53.5141	97.5448
	35.2436	96.3071
	20.9232	101.743
	63.637	87.6125
	49.6095	97.5688
	41.4718	92.4021
	51.8998	94.8784
	56.2342	97.6378
	45.6619	91.5834
Mean	37.9383	92.6986		34.618	89.3619		42.2286	89.7863		37.7195	84.9527		46.8746	88.3176		47.1268	81.176
Std. Dev.	15.7718	6.81597		18.3459	16.0357		16.1396	10.0203		18.303	8.68683		20.9798	18.3129		23.493	16.3919
Std. Err.	2.62864	1.13599		4.10227	3.58569		3.36534	2.08937		3.58952	1.70363		4.28249	3.73811		4.6986	3.27839
N	36			20			23			26			24			25

## Sheet: Figure 4
	0 min - Before Reverse Transcription
		Packaged Genome Length	Broken	Intact	Total	Percent
	WT	9.2 Kb	6	31	42	14.2857
	psPAX2 Empty Cores	0.0 Kb	4	25	29	13.7931
	pHR'-CMV-GFP + psPAX2	3.7 kb	4	31	35	11.4286
	pHR'-CMV-LacZ + psPAX2	6.0 Kb	7	26	33	21.2121
	LentiCRISPR-V2 + psPAX2	10.0 Kb	4	19	23	17.3913
	240 min Reverse Transcription
		Packaged Genome Length	Broken	Intact	Total	Percent
	WT	9.2 Kb	18	7	25	72
	psPAX2 Empty Cores	0.0 Kb	4	19	23	17.3913
	pHR'-CMV-GFP + psPAX2	3.7 kb	7	16	23	30.4348
	pHR'-CMV-LacZ + psPAX2	6.0 Kb	9	14	23	39.1304
	LentiCRISPR-V2 + psPAX2	10.0 Kb	13	9	22	59.0909
